# Supplementary material for: Screening of the Anti-Neurodegenerative Activity of Caffeic Acid after Introduction into Inorganic Metal Delivery Systems to Increase Its Solubility as the Result of a Mechanosynthetic Approach
Source: Int J Mol Sci. 2023 May 24;24(11):9218. doi: 10.3390/ijms24119218 (PMC10252749; doi:10.3390/ijms24119218)
Supplement: Supplementary file 1 [file ijms-24-09218-s001.zip]

Archive with 1 entries (1 files):
- ijms-2351526-supplementary.pdf
